# Supplementary material for: Polyphenolic Profiling, Antioxidant, and Antimicrobial Activities Revealed the Quality and Adaptive Behavior of Viola Species, a Dietary Spice in the Himalayas
Source: Molecules. 2022 Jun 16;27(12):3867. doi: 10.3390/molecules27123867 (PMC9230710; doi:10.3390/molecules27123867)
Supplement: Supplementary file 1 [file molecules-27-03867-s001.zip]

Archive with 1 entries (1 files):
- molecules-1653680-supplementary.pdf
